# Supplementary material for: Preclinical characterization of CPL302-253, a selective inhibitor of PI3Kδ, as the candidate for the inhalatory treatment and prevention of Asthma
Source: PLoS One. 2020 Jul 23;15(7):e0236159. doi: 10.1371/journal.pone.0236159 (PMC7377474; doi:10.1371/journal.pone.0236159)
Supplement: S1 Data — (XLSX) [file pone.0236159.s001.xlsx]

## Sheet: Figure 3
A
	Neg. Ctrl	Pos. Ctrl	10000	1000	100	10	1
	5	72	4	9	39	52	68
	7	70		22	31	52	59
	11	69	3	24	52	60	68
	16	75	11	38	64	66	72
	8	66	6	20	48	49	57
B
	Neg. Ctrl	Pos. Ctrl	10000	1000	100	10	1
	5	54	5	23	29	48	46
	4.6	49.5	1	2.4	16.5	23.5	43.4
	14	84		24	35	54	77
C
	Neg. Ctrl	Pos. Ctrl	10000	10000	100	10	1
	0	719.1	55.96	155.93	219.02	400.4	418.61
	0	731.86	7.95	70.92	101.31	276.31	469.87
	0	435.2	23.25	72.2	52.94	203.71	245.35
D
	A549 CD8	A549 CD8 A	A549 CD8 A CPL302-253
	0.051703	2.54243	0.405871
	0.453897	1.83393	0.712175
	0.503437	2.02591	0.47065

## Sheet: Figure 4
A
	Neg. Ctrl	Pos. Ctrl	CPL302-253
	392	1340	378
	99.8	737	136
	331	1346	362
B
	Neg. Ctrl	Pos. Ctrl	CPL302-253
	466	1440	471
	137	1070	860
	234	1050	464
C
	Neg. Ctrl	Pos. Ctrl	CPL302-253
	3	98	52
	5	73	10
	3	46	17
	12	57	22
	2	39	2
	2	62	9
D
	Concentration	IgE
	0	100
	1	93.65
	3	103.18
	10	85.97
	33	51.03
	100	22
	333	3.87
	1000	-1.11
	3333	5.06
	10000	-1.49

## Sheet: Figure 5
A
	Verapamil	CPL302-253
	171.1	7
	200.8	7.4
	224.5	5.5
B
	Verapamil	CPL302-253
	80.1	0
	94.4	0.4
	108.6	3.7
C
	Verapamil	CPL302-253
	84.2	2.4
	87.6	10.8
	88	11.2
D
	Verapamil	CPL302-253
	57.9	0
	59.3	0
	52.7	0

## Sheet: Figure 6
BALF
		0.3 mg/kg					1 mg/kg
	0.1667	244.5	17.25	563	3.02	669	66.15	62.45	1150	183	36
	0.5	23.5	47.25	19.8	5.87	91.05	159	291	145	164	131
	1	8.97	15.45	19.8	4.035	16.85	27.3	104.5	21.3	14.1	52.1
	2	3.485	9.67	10.185	16.95	12.3	14.8	6.665	12.95	5.04	38.55
	4	9.135	3.59	5.97	6.505	8.685	8.36	15.15	6.355	16.95	20.3
	7	3.63	4.94	3.58	3.235	5.035	13.3	3.735	4.56	8.245	3.94
	12	4.595	4.805	3.555	3.275	4.1	7.355	9.795	12.55	3.48	5.535
Plasma
		0.3 mg/kg					1 mg/kg
	0.1667	154.5	18.95	176	0.8975	180	82.1	49.7	340.5	109.5	25.55
	0.5	27	118.5	73.5	8.34	194.5	47.7	310	46.9	75.55	95.7
	1	9.015	32.45	58.2	5.41	38.15	64.7	41.1	43.65	47.05	104
	2	2.03	11.4	9.885	17.2	16.45	32.2	8.885	33.55	4.68	49.2
	4	6.23	2.015	7.175	8.715	10.075	8.195	14.8	4.075	17.6	19.7
	7	3.47	4.065	2.265	3.625	5.3	22.25	6.855	3.79	6.24	3.35
	12	1.495	1.485	1.425	1.665	2.5	2.895	3.65	1.545	3.79	4
Lung
		0.3 mg/kg					1 mg/kg
	0.1667	6.63077	0.59978	4.43734	0.04221	3.68146	5.6266	2.01641	36.858	12.741	2.31349
	0.5	1.01142	2.19577	1.30805	0.10434	2.37186	4.49541	8.51636	2.58333	3.19444	5.42056
	1	0.93945	1.98795	1.96184	0.1538	1.91852	7.81341	4.4086	1.75097	2.58216	11.0215
	2	0.05818	1.20833	0.52125	0.61848	1.71744	3.63529	0.75526	3.67801	0.73955	9.21392
	4	0.61081	0.21268	0.53324	0.73636	0.49355	2.44785	2.54393	0.2898	3.27068	2.46067
	7	0.16446	0.21868	0.16768	0.18473	0.26548	2.12172	0.16201	0.21333	1.24828	0.27077
	12	0.14422	0.15021	0.08241	0.05759	0.14427	0.13278	0.20045	0.4217	0.05558	0.2345

## Sheet: Figure 7
A
	Naive	HDM + Vehicle	HDM +0.5 mg/kg CPL302-253	HDM + 5 mg/kg CPL302-253
	0	118000	48073	8082.51
	0	79100	6811.27	80102.2
	0	52700	9495.5	24189.9
	0	53500	84434.2	38935.1
	0	95400	46844.4	17565.7
	0	63700	32736	17665.4
	0	24900	8169.96	6769.78
	0	116000	5712.6	17936.5
		79900	6975	52878.7
		48700	20671.5	44238.8
		28100
		105000
		66600
B
	Naive	HDM + Vehicle	HDM +0.5 mg/kg CPL302-253	HDM + 5 mg/kg CPL302-253
	2.6	26.7	1.6	0.5
	-7.9	23.7	-0.3	3
	6.5	23.8	-1.1	-2.8
	8.7	26.9	-0.8	10.8
	5.9	27	-4.4	6.1
	7	17.4	3	2.3
	11.9	15.6	4.4	1
	8.4	15.5	-0.4	2.6
		18.6	-4.7	9.8
		26.4	1.7	6.1
		12
		9.6
		5.7
